# Supplementary material for: Genome-wide selection signal analysis reveals copy number variation associated with litter size in Guizhou Black goat
Source: Front Vet Sci. 2025 Aug 13;12:1573093. doi: 10.3389/fvets.2025.1573093 (PMC12381683; doi:10.3389/fvets.2025.1573093)
Supplement: Supplementary file 1 [file Table_1.xlsx]

## Sheet: Sheet1
Gene	Function Type	Functionality	Reference
GJA4	Reproduction	Maturation and developmental competence of bovine oocytes	(Hao et al., 2021)
LINGO1		Bovine oocyte development	(Janowski et al., 2012)
PTGER3		Promotes the onset of ovulation in monkeys	(Trau et al., 2015)
ZNF131		Inhibits estrogen signaling	(Oh and Chung, 2013)
MIR186		Regulates Follicle Stimulating Hormone (FSH) Expression	(Han et al., 2018)
GJB3		Gene expression affects mouse embryo survival	(Plum et al., 2002)
HNF4A		Human Embryonic Stem Cell Differentiation	(DeLaForest et al., 2011)
KDM4C		Mouse Embryonic Stem Cell Identity	(Das et al., 2014)
PCDH15		Mouse Embryonic Development	(Murcia and Woychik, 2001)
SOX5		Involvement in mouse gonadal development	(Schartl et al., 2018)
AXIN2		Human Embryonic Stem Cell Self-Renewal	(Kim et al., 2013)
STXBP6		Candidate Genes for Littering Traits in Pigs	(Sell-Kubiak et al., 2022)
TRNAC-GCA		Candidate genes for fertility in sheep	(Sanchez-Ramos et al., 2023)
STK17B		Causes severe defects in porcine sperm acrosomes	(Sironen et al., 2010)
CEP112		Coordinate spermatogenesis	(Zhang et al., 2024)
DNAH7		Male reproductive disorders (sperm motility)	(Whitfield et al., 2019)
ALDH5A1	Disease	Good predictor of ovarian cancer	(Shen et al., 2023)
DGKE		Causes kidney related diseases	(Ozaltin et al., 2013)
DLGAP3		Brain disorders	(Rasmussen et al., 2017)
GPLD1		New therapeutic target for chronic diseases	(Cao et al., 2023)
PPP2R2B		Inhibitors of Triple Negative Breast Cancer (TNBC)	(Li et al., 2021)
SERINC3		Limits HIV-1 Infectivity	(Usami et al., 2015)
TRNAG-CCC		Involved in inflammatory process of mastitis	(Silva et al., 2020)
TTPAL		Promotes gastric tumorigenesis	(Liu et al., 2021)
UTRN		Potential Biomarkers for Breast Cancer	(Li et al., 2024)
ZNF438		Polycystic Ovary Syndrome (PCOS) Candidate Genes	(Wu et al., 2023)
ZRANB2		Involved in Adriamycin Resistance in Breast Cancer Cells	(Tanaka et al., 2020)
BET1	Other	Regulates protein transport between the endoplasmic reticulum and the Golgi apparatus	(Newman et al., 1992)
GJB4、GJB5		Mouse Epididymis Development	(Cyr et al., 2024)
KIAA0319		Human neuroepithelial cell development	(Paniagua et al., 2022)
PKIG		Osteoblast differentiation	(Chen et al., 2013)
R3HDML		Satellite cell proliferation and differentiation	(Sakamoto et al., 2019)
C19H17orf67、LOC102168522、LOC102179380、LOC102180243、LOC102180519、LOC102180784、LOC102183140、LOC102187692、LOC102188962、LOC102189228、LOC102189502、LOC102189778、LOC106501965、LOC108633190、LOC108638409、SMIM12			NA
