# Supplementary material for: Genome-wide selection signal analysis reveals copy number variation associated with litter size in Guizhou Black goat
Source: Front Vet Sci. 2025 Aug 13;12:1573093. doi: 10.3389/fvets.2025.1573093 (PMC12381683; doi:10.3389/fvets.2025.1573093)
Supplement: Supplementary file 2 [file Table_2.xlsx]

## Sheet: Deletion CNV
Frequency	Odds Ratio (Del)	P-value (Del)
Frequency 0	0.944482	0.010215
Frequency 1	1.05798	0.0502692
Frequency 2	1.10912	0.00367435
Frequency 3	0.972815	0.534256
Frequency 4	0.969454	0.577141
Frequency 5	1.07763	0.18499
Frequency 6	1.04045	0.538907
Frequency 7	0.930195	0.281797
Frequency 8	0.923528	0.212892
Frequency 9	0.984909	0.771667

## Sheet: Duplication CNV
Frequency	Odds Ratio (Dup)	P-value (Dup)
Frequency 0	0.958135	0.696596
Frequency 1	1.06205	0.667712
Frequency 2	1.05865	0.76276
Frequency 3	0.964918	0.924771
Frequency 4	1.51808	0.06833
Frequency 5	0.733333	0.172414
Frequency 6	0.664971	0.134613
Frequency 7	1.07142	0.895673
Frequency 8	1.59782	0.0617356
Frequency 9	0.778419	0.262065
