# Supplementary material for: Genome-wide selection signal analysis reveals copy number variation associated with litter size in Guizhou Black goat
Source: Front Vet Sci. 2025 Aug 13;12:1573093. doi: 10.3389/fvets.2025.1573093 (PMC12381683; doi:10.3389/fvets.2025.1573093)
Supplement: Supplementary file 3 [file Table_3.xlsx]

## Sheet: Sheet1
Sample name	Ear tags	Age (Year)	number of births	First lambing number	2nd lambing number	3rd lambing number	Health status
GZH1	23403501	2	3	2	2	2	No major illness
GZH2	23403503	2	3	3	2	3	No major illness
GZH3	23403504	2	3	3	2	2	No major illness
GZH4	23403508	2	3	2	2	2	No major illness
GZH5	23403509	2	3	2	2	3	No major illness
GZH6	23403511	2	3	2	2	2	No major illness
GZH7	23403512	2	3	3	3	2	No major illness
GZH8	23403513	3	3	3	2	3	No major illness
GZH9	23403516	2	3	2	2	2	No major illness
GZH10	23403519	2	3	3	3	3	No major illness
GZH11	D180680940	2	3	2	2	2	No major illness
GZH12	D180681000	2	3	2	2	2	No major illness
GZH13	D180681140	2	3	1	1	1	No major illness
GZH14	D180681154	2	3	1	1	1	No major illness
GZH15	D180681225	2	3	1	1	1	No major illness
GZH16	D180681003	3	3	1	1	1	No major illness
GZH17	D180681008	2	3	1	1	1	No major illness
GZH18	D180681042	2	3	1	1	1	No major illness
GZH19	D180681048	2	3	2	2	3	No major illness
GZH20	D180681067	2	3	2	2	2	No major illness
GZH21	D180681118	2	3	1	1	1	No major illness
GZH22	D180681163	2	3	1	1	1	No major illness
GZH23	D180681174	3	3	1	1	1	No major illness
GZH24	D180681181	2	3	1	1	1	No major illness
GZH25	D180681182	2	3	1	1	1	No major illness
GZH26	D180681187	2	3	1	1	1	No major illness
GZH27	D180681198	2	3	1	1	1	No major illness
GZH28	D180681219	2	3	1	1	1	No major illness
GZH29	D180681223	2	3	2	2	2	No major illness
GZH30	D180681243	2	3	1	1	1	No major illness
